# Supplementary material for: Health-Promoting Effects, Phytochemical Constituents and Molecular Genetic Profile of the Purple Carrot ‘Purple Sun’ (Daucus carota L.)
Source: Nutrients. 2024 Aug 1;16(15):2505. doi: 10.3390/nu16152505 (PMC11314219; doi:10.3390/nu16152505)
Supplement: Supplementary file 1 [file nutrients-16-02505-s001.zip]

Archive with 1 entries (1 files):
- nutrients-3101593-supplementary.pdf
